# Supplementary material for: Biofeedback Training in Inpatient Mental Health Facilities: A Scoping Review
Source: J Clin Med. 2025 May 16;14(10):3491. doi: 10.3390/jcm14103491 (PMC12112601; doi:10.3390/jcm14103491)
Supplement: Supplementary file 1 [file jcm-14-03491-s001.zip]

Archive with 2 entries (2 files):
- PRISMA-ScR-Fillable-Checklist_10Sept2019_aktuell.pdf
- Supplementary Material_Availabe Data.xlsx
