# Supplementary material for: Biofeedback Training in Inpatient Mental Health Facilities: A Scoping Review
Source: J Clin Med. 2025 May 16;14(10):3491. doi: 10.3390/jcm14103491 (PMC12112601; doi:10.3390/jcm14103491)
Supplement: Supplementary file 1 [file jcm-14-03491-s001.zip › Supplementary Material_Availabe Data.xlsx]

## Sheet: Info über Scoping Reviews 
Extension Prisma	https://www.acpjournals.org/doi/full/10.7326/M18-0850
PRISMA-Seite mit Video	https://prisma-statement.org//Extensions/ScopingReviews
Checkliste Prisma	https://prisma-statement.org//documents/PRISMA-ScR-Fillable-Checklist_11Sept2019.pdf
((neurofeedback[Title/Abstract]) OR (neuro feedback[Title/Abstract]) (neuro-feedback[Title/Abstract]) OR (biofeedback[Title/Abstract]) OR (EEG-biofeedback[Title/Abstract])) AND ((inpatient*) OR (daypatient*))

## Sheet: Tabelle2
Title	DOI	Author	Year	Journal Name	Country of Data Collection	Peer-reviewed? Yes/No	Study Type	Biofeedback-Type	No. Of Subjects	Control Group	Number of sessions	Duration of sessions (min)	Frequency per week	Methods	Patient	Symptoms	Key Findings	Positive or negative reception of BFB	Limitations	Suggested future directions	Questionnaires	Abstract
Self-Regulation of Slow Cortical Potentials in Psychiatric Patients: Depression	10.1007/bf01000403	Frank Schneider, Hans Heimann, Regina Mattes, Werner Lutzenberger & Niels Birbaumer	1992	Applied Psychophysiology and Biofeedback	Germany	Yes		EEG BFB; SCP	N= 8	N= 8	EG: 20 CG: 5		5	four blocks: first transfer (20 trials), first feedback (30 trials), second feedback (10 trials) and second transfer (30 trials)	male inpatient Depression	Self-regulation	SCP self-regulation impairment specific for schizophrenic patients, no comparable deficits found for depressives;		lack of significance of self-regulation of the SCP of the control group as contradictory to the other findings of the study series; small sample size; small monetary reward for study		Hamilton Depression Scale (HAMD); Brief Psychiatric Rating Scale (BPRS)	Findings on depressive patients indicate that depressives have electrophysiological characteristics similar to those of schizophrenics, in that they exhibit reduced Contingent Negative Variation (CNV) amplitudes and more distinct Postimperative Negative Variations (PINVs) than normal controls. In a biofeedback experiment, 8 medicated male inpatients with the DSM III-R diagnosis of "Bipolar Disord…
Self-regulation of slow cortical potentials in psychiatric patients: SchizophreniaSelf-regulation of slow cortical potentials in psychiatric patients: Schizophrenia	10.1007/bf01000051	Frank Schneider, Brigitte Rockstroh, Hans Heimann, Werner Lutzenberger, Regina Mattes, Thomas Elbert, Niels Birbaumer & Mathias Bartels	1992	Applied Psychophysiology and Biofeedback	Germany	Yes		EEG BFB; SCP	N= 12	N= 12	EG: 20 CG: 5	8 sec intervals	7	four blocks: first transfer (20 trials), first feedback (30 trials), second feedback (10 trials) and second transfer (30 trials)	male Schizophrenia pharmacological treatment	self-regulation	After direct feedback, schizophrenics were able to systematically regulate SCP through EEG BFB training compared to patients with alcohol dependence; under the transfer condition, the schizophrenia intervention group was unable to achieve a transfer performance of self-regulation of SCP correlation between the inability to regulate SCP in patients with schizophrenia and the duration of the illness	SCP neurofeedback may be suitable for the assessment of attentional dysfunction because surface-negative SCPs of the cerebral cortex show preparative attentional processes	observed group effect may be more related to the use of medication than to schizophrenia; ability to concentrate on task might be worse the more severe the state of illness	long term effect of BFB training effect on attentional dysfunction of schizophrenia patients	Global Assessment Scale (GAS); Brief Psychiatric Rating Scale (BPRS); Scale for the Assessment of Negative Symptoms (SANS)	Slow cortical potentials (SCPs) are considered to reflect the regulation of attention resources and cortical excitability in cortical neuronal networks. Impaired attentional functioning, as found in patients with schizophrenic disorders, may covary with impaired SCP regulation. This hypothesis was tested using a self-regulation paradigm. Twelve medicated male schizophrenic inpatients and 12 healt…
Self-Regulation of Slow Cortical Potentials in Psychiatric Patients: Alcohol Dependency I	10.1007/bf00999511	Frank Schneider, Thomas Elbert, Hans Heimann Andreas Welker, 3 Friedhelm Stetter, 3 Regina Mattes, 3 Niels Birbaumer, 6,7 and Karl Mann 3	1993	Applied Psychophysiology and Biofeedback	Germany	Yes		EEG BFB; SCP	N= 10	/	4		4	four blocks: first transfer (20 trials), first feedback (30 trials), second feedback (10 trials) and second transfer (30 trials) weekly group session on top	male alcohol dependency 6-week detoxification program	self-regulation	the greatest increase in SCP differentiation is to be expected in the transfer condition with increasing abstinence; learning self-regulation of SCP with feedback takes more time compared to the four sessions on four consecutive days		the information processing of the feedback stimulus may have prevented the modification of the SCP		/	Ten unmedicated alcohol-dependent male inpatients participated in a Slow Cortical Potential (SCP) self-regulation task utilizing biofeedback and instrumental conditioning. These patients were hospitalized for treatment of alcohol dependency after chronic abuse of alcoholic beverages. Somatic withdrawal symptomatology had occurred recently and the patients were free of any withdrawal symptoms of t…
Prediction of Treatment Response and the Effect of Independent Component Neurofeedback in Obsessive-Compulsive Disorder: A Randomized, Sham-Controlled, Double-Blind Study	10.1159/000347087	Koprivová, J.; Congedo, M.; Raszka, M.; Prasko, J.; Brunovsky, M.; Horácek, J.;	2013	Neuropsychobiology	Czech Republic	Yes	Randomized, Sham-Controlled, Double-blind	EEG BFB; Sham Feedback	N=10	N=10	18	25-30	3	a line and squares moving up and down according to the selected EEG parameters; auditory signal reward; in CG prev. Recorded feedback shown to ensure similar conditions; resting EEG and questionnaires pre and post treatment	Obsessive-compulsive disorder (OCD), inpatients	clinical symptoms in patients with OCD	EG group showed significantly higher percentual reduction in compulsions		limited spatial specificity; results limited to specific OCD phenotype	relationship between the EEG patterns and OCD treatment responsiveness	Yale-Brown Obsessive Compulsive Scale (Y-BOCS); self-rated Beck Anxiety Inventory (BAI); Beck Depression Inventory (BDI)	The goal of this study was to assess the effect of independent component neurofeedback (NFB) on EEG and clinical symptoms in patients with obsessive-compulsive disorder (OCD). Subsequently we explored predictors of treatment response and EEG correlates of clinical symptoms. METHODS: In a randomized, double blind and parallel design 20 in-patients with OCD underwent 25 sessions of NFB or sham feed…
Infra-Low Frequency Neurofeedback in the Treatment of Patients With Chronic Eating Disorder and Comorbid Post-Traumatic Stress Disorder	10.3389/fnhum.2022.890682	A Winkeler, M Winkeler, H Imgart	2022	Frontiers in Human Neuroscience	Germany	Yes	RCT	EEG BFB; Infralow-Frequenz-Neurofeedback (ILF NFB)	N= 18	N= 18	12	30	2	InnerTubeNF game or the Particle Shapes NF animation; due to implicit learning no instruction made; CG media-supported relaxation instead of ILF NF; EDE-Q and IES-R pre and post reatment; NFB embedded in ongoing psychotherapy treatment	ED, PTSD inpatient	post traumatic stress symptoms, ED psychopathology	EG significantly improvement in restrained eating, more weight gain, reduced avoidance behaviour, less complications in course of treatment	Patients in EG rated their treatment overall better; multimodal inpatient treatment program can have major effects in reducing core symptoms of the disorders	lack of homogeneity in ED diagnoses; lower power because of small sample size	how is the positive effect of ILF NF on trauma-associated avoidance mediated; supplementation of the assessment of eating disorder psychopathology with other instruments	Eating Disorder ExaminationQuestionnaire (EDE-Q); Impact of Event Scale-Revised (IES-R); subjective benefit of the received intervention scaleclinical symptoms in patients with OCD; global assessment of psychological treatment success (GAPS)	The treatment of patients suffering from an eating disorder and a comorbid post-traumatic stress disorder is challenging and often leads to poor outcomes. In a randomized control trial, we evaluated to what extent adding Infra-Low Frequency (ILF) neurofeedback could improve symptom reduction within an established inpatient treatment program. In a randomized two-group design, patients suffering fr…
Effects of an EEG Biofeedback Protocol on a Mixed Substance Abusing Population	10.1081/ADA-200056807	William C. Scott, David Kaiser, Siegfried Othmer & Stephen I. Sideroff	2005	American Journal of Drug and Alcohol Abuse	USA	Yes	RCT	EEG BFB; Beta and SMR NFB, followed by alpha-theta protocol	N= 60	N= 61	40-50	45	10	10-20 beta SMR training, then 30 alpha-theta guided imagery at start of session	substance use, part of an inpatient treatment program	impulsivity, treatment retention, attentional and cog. Deficits	significantly higher drop-out in CG; EG significantly longer abstinent, significant improvement in TOVA-Questionnaire and in 5 out of 10 MMPI-scales	both sedative and stimulate drug users benefit from training	Relied on self-report for abstinence check, no testing (i.e. urine) was made	length of BFB training and its effect on experimental results; possible observable changes in EEG of BFB training effects; focus on subjects' observable behaviour	Test of Variables of Attention (TOVA) for attention and cognition; MMPI personality inventory	This study examined whether an EEG biofeedback protocol could improve outcome measures for a mixed substance abusing inpatient population. Method: One hundred twenty-one volunteers undergoing an inpatient substance abuse program were randomly assigned to the EEG biofeedback or control group. EEG biofeedback included training in Beta and SMR to address attentional variables, followed by an alpha-t…
Effects of quantitative electroencephalography based neurofeedback training on autonomous regulations in patients with alcohol use disorder	10.1016/j.anr.2018.05.003	Ko, S.; Park, W.;	2018	Asian Nursing Research	Korea	Yes	nonequivalent control group pretest-posttest design, quasi experiment	EEG BFB; Alpha & High beta training	N= 17	N= 19	10		2 to 3	cartoon stops playing when under/above threshold, four programs each 5min to avoid fatigue; Pre test: Questionnaires/QEEG and Posttest: Questionnaires/QEEG	alcohol use disorder, abstinent inpatients	hyperarousal, self-regulation	Significant increase increase in basic psychological need satisfaction, alcohol abstinence self-efficacy and self-regulation in EG; non-significant increase in alpha waves and decrease of high beta waves; Significant increase in high beta of CG	can be used to prevent recurrence	lack of comparability (patients rom different hospitals); difficult to extrapolate the results to patients with AUD in a community; limited to alpha and high beta waves	measure other variables such as sleep disorder, anxiety, rage; increase number of interventions	BPNS scale; AUDIT-K; abstinence self-efficacy scale; treatment self-regulation questionnaire	Purpose: The study investigated whether neurofeedback training (NFT) can normalize the excessive high beta and low alpha waves indicative of hyperarousal and subsequently improve autonomous regulation based on the self-determination theory in alcohol use disorders. Methods: A nonequivalent control group pretesteposttest design was used. Data were collected using self-report questionnaires from 36…
Efficacy of Alfa EEG wave biofeedback in the management of anxiety	10.4103/0972-6748.90341	Pookala Bhat	2010	Industrial Psychiatry Journal	India	Yes	RCT	EEG BFB; Alfa EEG NFB	N= 50	N= 50	40		5	measures: Anxiety levels with questionaires; EG: BFB and psychopharmaceuticals, no anxiolytics CG: Anxiolytika/Benzodiazepine Measurements of anxiety level: at start of treatment, after 4 weeks, after 8 weeks	different definite psychiatric diagnoses, mostly anxiety/depression; no psychotic symptoms inpatient und outpatient	anxiety	Improvement of anxiety symptoms: medication showed higher improvement than BFB training; EG: women showed higher improvement with BFB than men;	EEG BFB almost as effective as pharmacological intervention (in short term after 4 weeks)	study duration (8 weeks only), benefits of BFB training on symptoms can only be assessed when followed-up for longer duration		Hamilton Anxiety Scale (HAS); Taylor's Manifest Anxiety Scale (TMAS)	Background: Biofeedback is a technique in which people are trained to improve their health by learning to control certain internal bodily processes that normally occur involuntarily. Various studies in the past have shown usefulness of Alfa electroencephalographic (EEG) biofeedback in the alleviation of anxiety symptoms. Though most of the psychiatric centers in the armed forces have this facilit…
The efficacy of neurofeedback in patients with major depressive disorder: An open labeled prospective study	10.1007/s10484-015-9315-8	Cheon, Eun-Jin; Koo, Bon-Hoon; Choi, Joong-Hyun	2016	Applied Psychophysiology and Biofeedback	Korea	Yes	prospective, open-label study	EEG NFB beta, alpha/theta NFB	N= 20	/	16-24	60	2 to 3	Baseline, week 4 and 8 test of symptoms Compared HAM-D, HAM-A, BDI, BAI, CGI-S and baseline at pre-training with post-training (rest EEG)	Major depression	Anxiety, depressive symptoms	Significant Improvement of depressive symptoms, anxiety and clinical illness; increased remission and response rates		small smaple size; lack of control group non-blinding subjects; patients received medication	longterm effectiveness, safety, relapse prevention, cost effectiveness, proper protocol (manualisation)	Hamilton Rating Scale for Depression (HRS-D); Hamilton Anxiety Rating Scale (HAM-A); Beck Anxiety Inventory (BAI)	The purpose of this study was to evaluate the effect of neurofeedback on depressive symptoms and electrophysiological disturbances in patients with major depressive disorder. We recruited participants suffering from depression to evaluate efficacy of left prefrontal beta with alpha/theta training. An 8-week, prospective, openlabel study was undertaken. Twenty participants were recruited. The trea…
Dose-Response Relationships of Multisensory Intervention on Hospitalized Patients With Chronic Schizophrenia	10.1097/jnr.0000000000000154	SC Cheng, WS Hsu, SH Shen, MC Hsu, MF Lin	2017	Journal of Nursing Research	Taiwan	Yes	randomised crossover	HRV BFB, EMG BFB, GSR, RR	N= 30	N= 30	6		2	Multisensory stimuli (hearing, smell, tactile, taste, proprioception) as intervention; parameters evaluated at baseline, after session 1, after session 2 , and after session 6 for both groups	Chronic schizophrenia, inpatient	Negative emotional responses	significant improvement in anxiety and decrease in HR and RR of EG; HADS score and anxiety subscores decreased significantly as number of interventions increased		highly functioning chronic schizophrenic patients only	more focus on differences in functional levels of patients	Brief Psichiatric Rating (BPRS) Scale; Hospital Anxiety and Depression Scale (HADS); Schizophrenia Patients' Well-Being (SWN)	Background: Patients with chronic schizophrenia often show negative emotional responses because of cognitive impairment. Multisensory stimulation therapy has been shown effective in improving cognitive and emotional functions in cognitively impaired patients with dementia. However, very few studies have applied this multisensory intervention to patients with chronic schizophrenia. Furthermore, it…
A Pilot Study of Heart Rate Variability Biofeedback Therapy in the Treatment of Perinatal Depression on a Specialized Perinatal Psychiatry Inpatient Unit	10.1007/s00737-012-0318-7.	Jenna Beckham, Tammy B. Greene and Samantha Meltzer-Brody MPH1,3	2013	Arch Womens Mental Health	USA	Yes	Pilot Study	HRV BFB	N= 15	/	8	30-60	2	Training: breathing excercises, questionaires before and after each session	female, inpatient psychiatry, pregnant/1 year post birth, severe depression, anxiety	anxiety	STAI, WEMWBS andLASA showed significant improvement at timepoint A and B compared to baseline;	BFB as positive treatment option next to traditional psychotherapy and psychopharmaceuticals in regards to critical use of medication while pregnant/nursing; can be a good option for inpatient and outpatient treatment	lack of control group; results only on short term effects; small sample size; follow-up survey after discharge: social desirability bias	studies with bigger, more heterogenic group; add control group	Spielberger State Anxiety Inventory (STAI); Linear analog self-assessment (LASA); Warwick–Edinburgh mental well-being scale (WEMWBS); Edinburgh postnatal depression scale (EPDS)	Purpose: Heart rate variability biofeedback (HRVB) therapy may be useful in treating the prominent anxiety features of perinatal depression. We investigated the use of this nonpharmacologic therapy among women hospitalized with severe perinatal depression. Methods: Three questionnaires, the State Trait Anxiety Inventory (STAI), Warwick Edinburgh Mental Well-Being Scale (WEMWBS), and Linear Analog…
A Pilot Study of Brief Heart Rate Variability Biofeedback to Reduce Craving in Young Adult Men Receiving g Inpatient Treatment for Substance Use Disorders	10.1007/s10484-014-9251-z	D. Eddie, C. Kim, P. Lehrer, E. Deneke M. E. Bates	2014	Applied Psychophysiology and Biofeedback	USA	Yes	Pilot Study	HRV BFB	N= 21	N= 20	3; additionally 2x 20min self-guided sessions and daily breathing excercises	60-75	1	Craving before and end of treatment, CG: Treatment as usual EG: (BFB + breathing excercises)	patients at substance abuse treatment facitlity (28 day substance abuse disorder program), inpatient	craving	treatment + BFB: greater non-significant effect on craving reduction in EG than CG; negative correlation of HVR and stress; interaction: HRV at beginning of treatment only predicts change in craving in CG; high HRV is connected to higher reduction of craving between beginning and end of treatment but only in treatment group	HRV BFB can be effective in addition to TAU in the context of intensive inpatient treatment	lack of a significant overall effect of HRV-BF despite a mean effect size reduction in abstinence is due to the short duration of the training; self-guided sessions	Further investigation of HRV treatment on patients with SUD should be conducted, considering a larger sample size and documented daily practice protocols with trained HRV personnel	The Penn Alcohol Craving Scale (PACS); Perceived Stress Scale (PSS)	The present pilot study investigated the implementation feasibility, and efficacy for reducing alcohol and drug craving, of a brief, 3-session heart rate variability biofeedback (HRV BFB) intervention added to a traditional 28-day substance abuse disorder inpatient treatment program. Forty-eight young adult men received either treatment as usual (TAU) plus three sessions of HRV BFB training over …
Heart rate variability biofeedback in patients with alcohol dependence: a randomized controlled study	10.2147/NDT.S84798	Ana Isabel Penzlin, Timo Siepmann, Ben Min-Woo, Kerstin Weidner, Martin Siepmann	2015	Neuropsychiatr Dis Treat	Germany	Yes	RCT	HRV BFB	N= 24	N= 24	6	20	3	visual biofeedback, breathing excercise (paced breathing, 6 cycles per min); Questionnaires + vasomotor function at baseline, right after completion and 3 and 6 week follow-up	alcohol use disorder, inpatient rehabilitation facility, abstinent during treatment	anxiety, craving, cardiac autonomic function, vasomotor function	EG: perceived reduction of craving sooner than control; decrease in anxiety; improved cardiac autonomic function; improved vasomotor function after completion	improvement in craving occurred earlier in the HRV BFB groups, it might indicate effectiveness of the intervention which leads to an amplification of improvement of craving through standard care	late-stage structural ethyl-toxic damage of cardiac autonomic fibers might have caused reduced responsivity to HRV biofeedback; lack of an active control condition; limited number of patients; LDF was shown to be insensitive in the detection of vasomotor dysfunction in individual patients	disease stage-specific effects of HRV biofeedback in patients with alcohol dependence	Obsessive Compulsive Drinking Scale (OCDS); Symptom Checklist-90-Revised (SCL-90_R)	Background and objective: In patients with alcohol dependence, ethyl-toxic damage of vasomotor and cardiac autonomic nerve fibers leads to autonomic imbalance with neurovascular and cardiac dysfunction, the latter resulting in reduced heart rate variability (HRV). Autonomic imbalance is linked to increased craving and cardiovascular mortality. In this study, we sought to assess the effects of HRV…
Pilot study employing heart rate variability biofeedback training to decrease anxiety in patients with eating disorders	10.1186/2050-2974-2-17	Barbara Scolnick, David I Mostofsky and Robert J Keane	2014	Journal of Eating Disorders	USA	Yes	Pilot Study	HRV BFB	N= 24	/	12	10	7	breathing excersises	eating disorders; adult and juvenile	anxiety	HRV BFB training is safe in this population; can be used alongside yoga and meditation	first study on ED: safe treatment option; acceptance high with younger patients; very high coherence in juveniles	no CG	substantial difference between HRV in healthy and anorexia patients as potential biomarker for disease	/	Heart rate variability (HRV) biofeedback, a technique which encourages slow meditative breathing, was offered to 25 in-patients with various eating disorder diagnoses-anorexia nervosa, bulimia nervosa and binge eating disorder. We found that this modality had no serious side effects, and was subjectively useful to most participants. An enhanced ability to generate highly coherent HRV patterns in …
Implementing Mobile HRV Biofeedback as Adjunctive Therapy During Inpatient Psychiatric Rehabilitation Facilitates Recovery of Depressive Symptoms and Enhances Autonomic Functioning Short-Term: A 1-Year Pre–Post-intervention Follow-Up Pilot Study	10.3389/fnins.2020.00738	Josef M. Tatschl, Sigurd M. Hochfellner, Andreas R. Schwerdtfeger	2020	Frontiers Neuroscience	Austria	Yes	Pilot Study, 1 year Pre-Post-Intervention follow up Studie	HRV BFB	N= 34	N= 34	5; addionally self-practice of HRV BFB twice a day (10min)	35	1	breathing at specific frequency to influence HR; depression severity and HR assessed pre and after 5 weeks (post). Follow-up after 1 year (depression)	Patients with depressive symptoms	symptom recovery, autonomic functioning	larger recovery indepressive symptoms than CG (but decreased in follow-up) as well as increases in resting LF-HRV and cardiorespiratory coherence	benefits of BFB training for depressive symptom reduction	no assessment of symptoms between post- assessment and follow up (12 months); no assessment of slow breathing training between post and follow-up; potential placebo effect; CG did not get additional control intervention	investigate wether intervention improved vagal functioning; psychological and neurobiological mechanisms of the HRVBF effect	Beck-Depression-Inventory (BDI)	Objective: New treatment options for depression are warranted, due to high recurrence rates. Recent research indicates benefits of heart rate variability biofeedback (HRVBF) on symptom recovery and autonomic functioning in depressed individuals. Slowpaced breathing-induced amplification of vagus nerve activity is the main element of HRVBF. Thus, the latter represents a safe and non-invasive compl…
Stress and craving reduction under treatment with heart rate variability biofeedback and the Phramongkutklao model among patients with alcohol use disorder	10.2147/PRBM.S199762	Teeravisutkul, Chumchua, Saengcharnchai, Leelahanaj	2019	Psychology Research and Behaviour Management	Thailand	Yes	RCT	HRV BFB	N= 17	N= 18	16	30	4	Slow down breathing with "StressEraser"-device; Stress Test (ST-5) and the Penn Alcohol-Craving Scale at baseline, after completion, and follow-up (1 month)	alcohol use disorder	Stress, craving	EG: decreased stress and craving after training and 1 month follow up, CG only immediately after training; higher difference in craving and stress scores at baseline and post intervention than CG	benefits of BFB in rehabilitative setting	Follow up done on outpatients so no proper control for factors that could affect follow-up results	More follow-ups to test for persistence of training	Stress test (ST-5); The Penn alcohol-Craving Scale (PACS)	Background and objective: Stress is an environmental cue, which may lead to increased alcohol craving, and vulnerability to relapse. Heart rate variability (HRV) biofeedback, a supplement standard for inpatient rehabilitation, has been applied for treatment and has been shown to effectively reduce craving and anxiety, increase HRV, and improve vasomotor function, among patients who have alcohol d…
Sobriety Outcome After Alcoholism Treatment with Biofeedback Participation: A Pilot Inpatient Study	10.3109/10826089109058889	M. R. Denney, Jarod L. Baugh & Henry D. Hardt	1991	International Journal of Addictions	USA	Yes	Pilot/retrospective Study	EMG BFB; Thermal Feedback	N= 20	/	0 - 8+ depending on group			Effect of BF on abstinence 3, 6 und 12 months after treatment; BF training, autogenic and progressive relaxation, meditation, breathing, and systematic desensitization training; asssessment of stress-related symptoms and tension levels at start of BF training	Male, veterans, alcoholics in ARU program, min. of 25 out of 30 days in ARU program qualified for discharge (abstinence), did not repeat ARU within the year, no prior biofeedback training (or after discharge)	abstinence	0-5 group: no significant difference to no training; 6-7 group and 8+: significantly better than no training and 0-5 group; strongest effect in 8+ group at 3 month mark; abstinence decreases after 6 months post discharge, but slower in the BFB groups	biofeedback therapy may be a reliable and cost-effective addition to any comprehensive ARU (alcoholic rehabilitation unit) program	Given that the present study is a retrospective pilot study, not all variables that should be considered in a formal research format were examined.	future research can replicate these results as a basis for further studies with stricter controls and conditions	no questionaire on stress, just interview to assess stress-related symptoms; ARU follow-up questionaire on abstinence	The effect of the amount of biofeedback training received upon abstinence from alcohol was studied at 3,6, and 12 months postdischarge for 233 male veterans in an inpatient alcoholic rehabilitation unit (ARU). The frequency of sobriety for those patients with at least 6 training sessions was significantly better than for those with less or no training at all three time periods. The effect was mos…
Quieting response training: Treatment of psychophysiological disorders in psychiatric impatients	10.1007/bf00998925	Ford	1982	Applied Psychophysiology and Biofeedback	USA	Yes	Non-randomized Study	EMG BFB; Thermal Feedback	N= 37	/	8	60	1	Quieting response' training; progressive relaxation technique; EMG feedback & autogenic training + thermal feedback; Questionaires at begin of treatment and at 3 months, 6 months, 1 year, 2 year	psychiatric inpatient with psychophysiological disorders	psychophysiological symptoms	lower MMPI scores the lower the initial burden of mental illness of the inpatients; younger patients between 17 and 24 years of age were unsuccessful in therapy, without completing 8 sessions and no regularly completed homework; patients older than 30 years achieved no effect in only 21% of subjects with lower levels of distress	patients who are less severely stressed and have been diagnosed with schizophrenia for a longer period of time can be expected to achieve maximum effectiveness from different therapeutic approaches with BFB.	patients learn and implement biofeedback at different speeds and that the familiar, quiet environment and the support provided by the clinic staff in the inpatient setting, which was not guaranteed during the homework exercise, also played a decisive role		Minnesota Multiphasic Personality Inventory (MMPI); State-Trait Anxiety Inventory (STAI)	Self-regulation methods incorporating biofeedback are known to be useful in the treatment of psychophysiological disorders in psychologically normal patients. In this study, the effectiveness of Quieting Response (QR) training for the treatment of secondary psychophysiological complaints in psychiatric inpatients was assessed. Ten male and 27 female inpatients with a variety of secondary psychoph…
Effects of Biofeedback on Muscular Tension in Selected Personality States	10.1080/00223980.1979.9915045	Lisa A. Blue & F. Richard Blue	1979	The Journal of Psychology	USA	Yes	Non-randomized	EMG BFB; Placebo EMG for control group	N= 30	N= 10	14	30-40	7	14 sessions; on tape progressive muscle relaxation, soft music, autogenic training, visual imagery training;	psychiatric inpatients (depressive: 10, manic: 10, agitated: 10)	muscle tension	(in individual sessions 6, 7, 12) muscle tension lower in manic and agitated group (vs depression group and CG);			Biofeedback with other psychiatrically diagnosed groups	Minnesota Multiphasic Personality Inventory (MMPI)	The effects of electromyographic biofeedback on three selected personality states from the MMPI and one comparison group were investigated. Forty in-patients (28 males and 12 females) ranging in age from 15 to 52 in a psychiatric hospital were classified as manic, agitated, depressed, or designated as a comparison group, according to their MMPI scores and Gilberstadt and Duker’s assessment of per…
The Use and Utility of EMG Biofeedback with Chronic Schizophrenic Patients	10.1007/BF01000096	O. Martin Pharr and Robert D. Coursey	1989	Applied Psychophysiology and Biofeedback	USA	Yes	RCT	EMG BFB	N= 10	N= 20	7	session 1: 10min baseline; session 2-7: 10min baseline + 10min BFB with extensor + 10min BFB with frontalis	3	forearm extensor muscle und frontalis muscle; before 1. session: NOSIE pre- and post-treatment ratings FTT and Tension-Anxiety Factor- Profile of Mood States tested at every session 10 patients received no treatment, 10 patients received progressive muscle relaxation and 10 patients reveived EMG BFB	Schizophrenia	muscle tension	significantly lower muscle tension in EG; no increase in psychopathy in patients EG;	very chronically hospitalized schizophrenic patients, even of the paranoid subtype, can successfully carry out EMG BFB training	possible practice effect in Finger-Tapping-Test; no balancing of negative symptoms of chronic schizophrenia	mechanisms by which biofeedback training translates into improved social behavior	Finger Tapping Test FTT; Nurses Observation Scale for Inpatient Evaluation (NOSIE); Tension-Anxiety Factor- Profile of Mood States	This study examined the efficacy of muscle relaxation training via electromyographic (EMG) biofeedback from the frontalis and forearm extensor muscles of schizophrenic inpatients. Thirty chronically hospitalized patients were randomly assigned to one of three conditions: EMG biofeedback from the forearm extensor and frontalis muscles, progressive relaxation, and a control group. Treatment consist…
